# Supplementary material for: Non-Toxic Dimeric Peptides Derived from the Bothropstoxin-I Are Potent SARS-CoV-2 and Papain-like Protease Inhibitors
Source: Molecules. 2021 Aug 12;26(16):4896. doi: 10.3390/molecules26164896 (PMC8401042; doi:10.3390/molecules26164896)
Supplement: Supplementary file 1 [file molecules-26-04896-s001.zip]

Archive with 1 entries (1 files):
- molecules-1179729-supplementary.pdf
